# Supplementary material for: Bone Marrow Mesenchymal Stem Cells and Their Derived Extracellular Vesicles Attenuate Non-Alcoholic Steatohepatitis-Induced Cardiotoxicity via Modulating Cardiac Mechanisms
Source: Life (Basel). 2022 Feb 28;12(3):355. doi: 10.3390/life12030355 (PMC8952775; doi:10.3390/life12030355)
Supplement: Supplementary file 1 [file life-12-00355-s001.zip]

Archive with 1 entries (1 files):
- life-1570088-supplementary.png
